# Supplementary material for: Optimization and Transfollicular Delivery of Finasteride-Loaded Proniosomes for Hair Growth Stimulation in C57BL/6Mlac Mice
Source: Pharmaceutics. 2021 Dec 17;13(12):2177. doi: 10.3390/pharmaceutics13122177 (PMC8706991; doi:10.3390/pharmaceutics13122177)
Supplement: Supplementary file 1 [file pharmaceutics-13-02177-s001.zip]

Archive with 1 entries (1 files):
- pharmaceutics-1465700-supplementary.pdf
